# Supplementary material for: Deepening the Understanding of Carbon Active Sites for ORR Using Electrochemical and Spectrochemical Techniques
Source: Nanomaterials (Basel). 2024 Aug 24;14(17):1381. doi: 10.3390/nano14171381 (PMC11397285; doi:10.3390/nano14171381)
Supplement: Supplementary file 1 [file nanomaterials-14-01381-s001.zip]

Archive with 1 entries (1 files):
- nanomaterials-3148518-supplementary.pdf
